# Supplementary material for: Optimization of Controlled-Release Microspheres Containing Vitexin and Isovitexin Through Experimental Design and Evaluation of Their Hypoglycemic Effects
Source: Pharmaceutics. 2025 Jun 24;17(7):819. doi: 10.3390/pharmaceutics17070819 (PMC12299104; doi:10.3390/pharmaceutics17070819)
Supplement: Supplementary file 1 [file pharmaceutics-17-00819-s001.zip]

Archive with 1 entries (1 files):
- pharmaceutics-3682766-supplementary.pdf
